# Supplementary material for: Multi-Analytical Approach for the Acid-Base, Thermal and Surface Properties Assessment of Waste Biomasses
Source: Molecules. 2024 Dec 5;29(23):5735. doi: 10.3390/molecules29235735 (PMC11643424; doi:10.3390/molecules29235735)
Supplement: Supplementary file 1 [file molecules-29-05735-s001.zip]

Archive with 1 entries (1 files):
- molecules-3330996-supplementary.pdf
